# Supplementary material for: Revision of the genus Ficiana Ghauri and its relationship to other genera in Empoascini (Hemiptera, Cicadellidae, Typhlocybinae)
Source: Zookeys. 2015 Dec 1;(541):71–8. doi: 10.3897/zookeys.541.6113 (PMC4714378; doi:10.3897/zookeys.541.6113)
Supplement: XML Treatment for Ficiana [file zookeys.541.6113-treatment1.xml]

<!DOCTYPE tp:taxon-treatment
  PUBLIC "-//TaxonX//DTD Taxonomic Treatment Publishing DTD v0 20100105//EN" "tax-treatment-NSO.dtd">
<tp:taxon-treatment xmlns:tp="http://www.plazi.org/taxpub"><tp:treatment-meta><kwd-group><label>Taxon classification</label><kwd><named-content content-type="kingdom">Animalia</named-content></kwd><kwd><named-content content-type="order">Hemiptera</named-content></kwd><kwd><named-content content-type="family">Cicadellidae</named-content></kwd></kwd-group><mixed-citation publication-type="journal"><person-group><name><surname>Xu</surname><given-names>Ye</given-names></name><name><surname>Suo</surname><given-names>Hui-feng</given-names></name><name><surname>Qin</surname><given-names>Dao-zheng</given-names></name></person-group><article-title>Revision of the genus <italic><tp:taxon-name><tp:taxon-name-part taxon-name-part-type="genus">Ficiana</tp:taxon-name-part></tp:taxon-name></italic> Ghauri and its relationship to other genera in <tp:taxon-name><tp:taxon-name-part taxon-name-part-type="tribe">Empoascini</tp:taxon-name-part></tp:taxon-name> (<tp:taxon-name><tp:taxon-name-part taxon-name-part-type="order">Hemiptera</tp:taxon-name-part></tp:taxon-name>, <tp:taxon-name><tp:taxon-name-part taxon-name-part-type="family">Cicadellidae</tp:taxon-name-part></tp:taxon-name>, <tp:taxon-name><tp:taxon-name-part taxon-name-part-type="family">Typhlocybinae</tp:taxon-name-part></tp:taxon-name>)</article-title><source>Zookeys</source><day>1</day><month>12</month><year>2015</year><volume>2015</volume><issue>541</issue><fpage>71</fpage><lpage>78</lpage><pub-id pub-id-type="doi">10.3897/zookeys.541.6113</pub-id></mixed-citation></tp:treatment-meta><tp:nomenclature><label>Genus</label><tp:taxon-name>
                        <tp:taxon-name-part taxon-name-part-type="genus">Ficiana</tp:taxon-name-part>
                    </tp:taxon-name><tp:taxon-authority>Ghauri</tp:taxon-authority><tp:nomenclature-citation-list><tp:nomenclature-citation><tp:taxon-name><tp:taxon-name-part taxon-name-part-type="genus">Ficiana</tp:taxon-name-part></tp:taxon-name><comment> Ghauri, 1963: 472.</comment></tp:nomenclature-citation></tp:nomenclature-citation-list></tp:nomenclature><tp:treatment-sec sec-type="Type species"><title>Type species.</title><p><italic><tp:taxon-name><tp:taxon-name-part taxon-name-part-type="genus">Ficiana</tp:taxon-name-part> <tp:taxon-name-part taxon-name-part-type="species">pruthii</tp:taxon-name-part></tp:taxon-name></italic> Ghauri, 1963, by original designation.</p></tp:treatment-sec><tp:treatment-sec sec-type="Description"><title>Description.</title><p>Body robust. Head including eyes broader than maximum width of pronotum in dorsal aspect (Figs <xref ref-type="fig" rid="F1">1</xref>, <xref ref-type="fig" rid="F1">3</xref>). Crown short and broad, rounded anteriorly, anterior and posterior margins subparallel, middle length shorter than width between eyes (Figs <xref ref-type="fig" rid="F1">1</xref>, <xref ref-type="fig" rid="F1">3</xref>). Coronal suture distinct, extended onto face and terminating at level of antennal bases (Figs <xref ref-type="fig" rid="F1">1</xref>, <xref ref-type="fig" rid="F1">3</xref>, <xref ref-type="fig" rid="F1">4</xref>), transition of vertex to face rounded in profile (Fig. <xref ref-type="fig" rid="F1">2</xref>). Face broad, lateral frontal sutures convergent towards base (Fig. <xref ref-type="fig" rid="F1">4</xref>). Ocelli on margin about equidistant between eye and midline (Figs <xref ref-type="fig" rid="F1">1</xref>, <xref ref-type="fig" rid="F1">3</xref>, <xref ref-type="fig" rid="F1">4</xref>). Pronotum large with sinuate transverse depression (Figs <xref ref-type="fig" rid="F1">1–3</xref>). Scutellum with median depression. Forewing narrow, apical cells occupying nearly one-third of total length, all three apical veins arise from longitudinal m cell, veins RP, MP’ confluent for short distance pre-apically, 2nd apical cell with margins almost parallel apically (Fig. <xref ref-type="fig" rid="F2">8</xref>). Hindwing with CuA unbranched (Fig. <xref ref-type="fig" rid="F2">9</xref>). Front femur with dorsoapical pair of macrosetae, AM1 enlarged and situated on ventral margin, intercalary row with one large basal setae and eight smaller setae more distal. Hind femur macrosetae 2+1+1, row AV with 11 macrosetae near apex.</p><fig id="F1" position="float" orientation="portrait"><label>Figures 1–7.</label><caption><p><italic><tp:taxon-name><tp:taxon-name-part taxon-name-part-type="genus">Ficiana</tp:taxon-name-part> <tp:taxon-name-part taxon-name-part-type="species">aurantia</tp:taxon-name-part></tp:taxon-name></italic> sp. n. <bold>1</bold> male adult, dorsal view <bold>2</bold> male adult, left lateral view <bold>3</bold> head and thorax, dorsal view <bold>4</bold> face <bold>5</bold> male genitalia, left lateral view <bold>6</bold> male genitalia, dorsal view <bold>7</bold> abdominal apodemes. Scale bars: 0.5 mm (<bold>1, 2</bold>); 0.2 mm (<bold>3–7</bold>).</p></caption><graphic xmlns:xlink="http://www.w3.org/1999/xlink" xlink:href="zookeys-541-071-g001.jpg" position="float" orientation="portrait" xlink:type="simple" id="oo_67119.jpg"/></fig><fig id="F2" position="float" orientation="portrait"><label>Figures 8–18.</label><caption><p><italic><tp:taxon-name><tp:taxon-name-part taxon-name-part-type="genus">Ficiana</tp:taxon-name-part> <tp:taxon-name-part taxon-name-part-type="species">aurantia</tp:taxon-name-part></tp:taxon-name></italic> sp. n. <bold>8</bold> forewing <bold>9</bold> hind wing <bold>10</bold> male genitalia, left lateral view <bold>11</bold> pygofer side, left lateral view <bold>12</bold> pygofer, dorsal view <bold>13</bold> anal tube and anal styli, left lateral view <bold>14</bold> aedeagus, left lateral view <bold>15</bold> aedeagus, dorsal view <bold>16</bold> connective <bold>17</bold> paramere <bold>18</bold> subgenital plates. Scale bars: 0.5 mm (<bold>8, 9</bold>); 0.2 mm (<bold>10</bold>); 0.1 mm (<bold>11–18</bold>).</p></caption><graphic xmlns:xlink="http://www.w3.org/1999/xlink" xlink:href="zookeys-541-071-g002.jpg" position="float" orientation="portrait" xlink:type="simple" id="oo_67120.jpg"/></fig><!--PageBreak--><p>Male abdominal apodemes developed, parallel sided (Fig. <xref ref-type="fig" rid="F1">7</xref>). Pygofer short, terminally bearing rigid microsetae on each side of lobe, ventral appendage absent, dorsal bridge short (Figs <xref ref-type="fig" rid="F1">5</xref>, <xref ref-type="fig" rid="F1">6</xref>, <xref ref-type="fig" rid="F2">11</xref>, <xref ref-type="fig" rid="F2">12</xref>). Subgenital plates large and fused throughout almost in whole length except apices, A-group setae absent, B-group setae small and rigid, C-group setae sharply terminated, D-group setae not numerous (Figs <xref ref-type="fig" rid="F1">5</xref>, <xref ref-type="fig" rid="F1">6</xref>, <xref ref-type="fig" rid="F2">10</xref>, <xref ref-type="fig" rid="F2">18</xref>). Paramere short and robust, setae and sensory pits absent (Figs <xref ref-type="fig" rid="F1">5</xref>, <xref ref-type="fig" rid="F1">6</xref>, <xref ref-type="fig" rid="F2">10</xref>, <xref ref-type="fig" rid="F2">17</xref>). Connective subtrapezoidal, closely related to aedeagus (Figs <xref ref-type="fig" rid="F2">14–16</xref>). Aedeagal shaft tubular, ventro-basally produced, dorsoatrium developed (Figs <xref ref-type="fig" rid="F2">14</xref>, <xref ref-type="fig" rid="F2">15</xref>). Anal tube appendage distinct (Figs <xref ref-type="fig" rid="F1">5</xref>, <xref ref-type="fig" rid="F2">10</xref>, <xref ref-type="fig" rid="F2">13</xref>).</p></tp:treatment-sec><tp:treatment-sec sec-type="Remarks"><title>Remarks.</title><p>The original illustrations of the type species made the male genital diagnosis of this genus hard to understand, especially the configuration of the aedeagus. Based on our additional new findings, it has a median sulcus of frons (Fig. <xref ref-type="fig" rid="F1">4</xref>); all apical veins in forewing arising from longitudinal m cell, vein CuA in hind wing unbranched (Figs <xref ref-type="fig" rid="F2">8</xref>, <xref ref-type="fig" rid="F2">9</xref>); ventral pygofer appendage absent (Figs <xref ref-type="fig" rid="F1">5</xref>, <xref ref-type="fig" rid="F2">10</xref>, <xref ref-type="fig" rid="F2">11</xref>); subgenital plates large and fused throughout almost in whole length (Fig. <xref ref-type="fig" rid="F2">18</xref>); and anal tube appendage present (Figs <xref ref-type="fig" rid="F1">5</xref>, <xref ref-type="fig" rid="F2">10</xref>, <xref ref-type="fig" rid="F2">13</xref>). All of these characters ensure the new species fit the definition of <italic><tp:taxon-name><tp:taxon-name-part taxon-name-part-type="genus">Ficiana</tp:taxon-name-part></tp:taxon-name></italic> <xref ref-type="bibr" rid="B3">Ghauri (1963)</xref> and it is described here.</p><p><xref ref-type="bibr" rid="B3">Ghauri (1963)</xref> noted the aedeagus was “with three pairs of elaborate appendages, as shown in the figure”. However, the figures provided by <xref ref-type="bibr" rid="B4">Ghauri 1963</xref> (Figs L, K) made the characters of aedeagus rather confused. After checking the genital characters of the new <italic><tp:taxon-name><tp:taxon-name-part taxon-name-part-type="genus">Ficiana</tp:taxon-name-part></tp:taxon-name></italic> species (specimens deposited in <abbrev xmlns:xlink="http://www.w3.org/1999/xlink" content-type="institution" xlink:title="Northwest A&amp;F University, Yangling, Shaanxi, China" xlink:type="simple">NWAFU</abbrev>), and also Fig. L in Ghauri’s illustrations, we believe that Fig. K (aedeagus, in lateral view) was positioned upside down. Moreover, the specimens in <abbrev xmlns:xlink="http://www.w3.org/1999/xlink" content-type="institution" xlink:title="Northwest A&amp;F University, Yangling, Shaanxi, China" xlink:type="simple">NWAFU</abbrev> show the aedeagus with only two pairs of processes [one pair near middle of ventro-basal protrusion and another pair at dorso-basal prolongation of dorsoatrium (latero-distally extended to base of anal tube)] (Figs <xref ref-type="fig" rid="F2">14</xref>, <xref ref-type="fig" rid="F2">15</xref>). This paper further defines this genus by including more morphological and revised genital characters.</p></tp:treatment-sec><tp:treatment-sec sec-type="Distribution"><title>Distribution.</title><p>China (Guangxi), India.</p></tp:treatment-sec><tp:treatment-sec sec-type="Key to species of the genus Ficiana Ghauri (males)"><title>Key to species of the genus <italic><tp:taxon-name><tp:taxon-name-part taxon-name-part-type="genus">Ficiana</tp:taxon-name-part></tp:taxon-name></italic> Ghauri (males)</title><table-wrap content-type="key" position="anchor" orientation="portrait"><table id="TID0EGEAC" rules="all"><tbody><tr><td rowspan="1" colspan="1">1</td><td rowspan="1" colspan="1">Male pygofer triangular, not truncated caudally (Figs <xref ref-type="fig" rid="F1">5</xref>, <xref ref-type="fig" rid="F2">10</xref>, <xref ref-type="fig" rid="F2">11</xref>); anal tube appendage straight, branched apically (Figs <xref ref-type="fig" rid="F1">5</xref>, <xref ref-type="fig" rid="F2">10</xref>, <xref ref-type="fig" rid="F2">13</xref>); paramere spine-like apically, subapex with a short columnar process (Fig. <xref ref-type="fig" rid="F2">17</xref>)</td><td rowspan="1" colspan="1"><bold><italic><tp:taxon-name><tp:taxon-name-part taxon-name-part-type="genus">Ficiana</tp:taxon-name-part> <tp:taxon-name-part taxon-name-part-type="species">aurantia</tp:taxon-name-part></tp:taxon-name></italic> sp. n.</bold></td></tr><tr><td rowspan="1" colspan="1">–</td><td rowspan="1" colspan="1">Male pygofer nearly hexagonal, truncated caudally (<xref ref-type="bibr" rid="B3">Ghauri 1963</xref>: Fig. 4E); anal tube appendage curved, unbranched apically (<xref ref-type="bibr" rid="B3">Ghauri 1963</xref>: Fig. 4F); paramere not spine-like apically, subapex without columnar process (<xref ref-type="bibr" rid="B3">Ghauri 1963</xref>: Figs 4I, J)</td><td rowspan="1" colspan="1"><bold><italic><tp:taxon-name><tp:taxon-name-part taxon-name-part-type="genus">Ficiana</tp:taxon-name-part> <tp:taxon-name-part taxon-name-part-type="species">pruthii</tp:taxon-name-part></tp:taxon-name></italic> Ghauri</bold></td></tr></tbody></table></table-wrap></tp:treatment-sec><ref-list><ref id="B3"><mixed-citation xmlns:xlink="http://www.w3.org/1999/xlink" xlink:type="simple"><person-group><name name-style="western"><surname>Ghauri</surname><given-names>MSK</given-names></name></person-group> (<year>1963</year>) <article-title>New fig leaf-hoppers (<tp:taxon-name><tp:taxon-name-part taxon-name-part-type="suborder">Homoptera</tp:taxon-name-part></tp:taxon-name>: <tp:taxon-name><tp:taxon-name-part taxon-name-part-type="superfamily">Cicadelloidea</tp:taxon-name-part></tp:taxon-name>) from India with redescription of allied species under new genera.</article-title> <source>Annals and Magazine of Natural History</source> (<series>Series 13</series>) <volume>6</volume>: <fpage>465</fpage>–<lpage>475</lpage>. doi: <ext-link xlink:type="simple" ext-link-type="doi" xlink:href="10.1080/00222936308651384">10.1080/00222936308651384</ext-link> </mixed-citation></ref><ref id="B4"><mixed-citation xmlns:xlink="http://www.w3.org/1999/xlink" xlink:type="simple"><person-group><name name-style="western"><surname>Knight</surname><given-names>WJ</given-names></name></person-group> (<year>1965</year>) <article-title>Techniques for use in the identification of leafhoppers (<tp:taxon-name><tp:taxon-name-part taxon-name-part-type="suborder">Homoptera</tp:taxon-name-part></tp:taxon-name>: <tp:taxon-name><tp:taxon-name-part taxon-name-part-type="family">Cicadellidae</tp:taxon-name-part></tp:taxon-name>).</article-title> <source>Entomologist’s Gazette</source> <volume>16</volume>(<issue>4</issue>): <fpage>129</fpage>–<lpage>136</lpage>. </mixed-citation></ref></ref-list></tp:taxon-treatment>
