# Supplementary material for: Revision of the genus Ficiana Ghauri and its relationship to other genera in Empoascini (Hemiptera, Cicadellidae, Typhlocybinae)
Source: Zookeys. 2015 Dec 1;(541):71–8. doi: 10.3897/zookeys.541.6113 (PMC4714378; doi:10.3897/zookeys.541.6113)
Supplement: XML Treatment for Ficiana aurantia [file zookeys.541.6113-treatment2.xml]

<!DOCTYPE tp:taxon-treatment
  PUBLIC "-//TaxonX//DTD Taxonomic Treatment Publishing DTD v0 20100105//EN" "tax-treatment-NSO.dtd">
<tp:taxon-treatment xmlns:tp="http://www.plazi.org/taxpub"><tp:treatment-meta><kwd-group><label>Taxon classification</label><kwd><named-content content-type="kingdom">Animalia</named-content></kwd><kwd><named-content content-type="order">Hemiptera</named-content></kwd><kwd><named-content content-type="family">Cicadellidae</named-content></kwd></kwd-group><mixed-citation publication-type="journal"><person-group><name><surname>Xu</surname><given-names>Ye</given-names></name><name><surname>Suo</surname><given-names>Hui-feng</given-names></name><name><surname>Qin</surname><given-names>Dao-zheng</given-names></name></person-group><article-title>Revision of the genus <italic><tp:taxon-name><tp:taxon-name-part taxon-name-part-type="genus">Ficiana</tp:taxon-name-part></tp:taxon-name></italic> Ghauri and its relationship to other genera in <tp:taxon-name><tp:taxon-name-part taxon-name-part-type="tribe">Empoascini</tp:taxon-name-part></tp:taxon-name> (<tp:taxon-name><tp:taxon-name-part taxon-name-part-type="order">Hemiptera</tp:taxon-name-part></tp:taxon-name>, <tp:taxon-name><tp:taxon-name-part taxon-name-part-type="family">Cicadellidae</tp:taxon-name-part></tp:taxon-name>, <tp:taxon-name><tp:taxon-name-part taxon-name-part-type="family">Typhlocybinae</tp:taxon-name-part></tp:taxon-name>)</article-title><source>Zookeys</source><day>1</day><month>12</month><year>2015</year><volume>2015</volume><issue>541</issue><fpage>71</fpage><lpage>78</lpage><pub-id pub-id-type="doi">10.3897/zookeys.541.6113</pub-id></mixed-citation></tp:treatment-meta><tp:nomenclature><tp:taxon-name>
                        <tp:taxon-name-part taxon-name-part-type="genus">Ficiana</tp:taxon-name-part>
                        <tp:taxon-name-part taxon-name-part-type="species">aurantia</tp:taxon-name-part>
                    <object-id xmlns:xlink="http://www.w3.org/1999/xlink" content-type="zoobank" xlink:type="simple">http://zoobank.org/E8DC26D0-8EF7-44C7-A227-528A27795F46</object-id></tp:taxon-name><tp:taxon-status xmlns:xlink="http://www.w3.org/1999/xlink" xlink:type="simple">sp. n.</tp:taxon-status><xref ref-type="fig" rid="F1">Figs 1–7</xref><xref ref-type="fig" rid="F2">, 8–18</xref></tp:nomenclature><tp:treatment-sec sec-type="Description"><title>Description.</title><p>Body length: Male 3.75–4.05 mm.</p><!--PageBreak--><p>Color. General color of male orange. Crown with a brownish shallow depression beside coronal suture, sublaterally near eyes with a narrow blackish stripe on each side which is continuously extended to base of face, the stripes curved near base of vertex (Figs <xref ref-type="fig" rid="F1">1</xref>, <xref ref-type="fig" rid="F1">3</xref>, <xref ref-type="fig" rid="F1">4</xref>). Frontoclypeus with transverse linear stripes laterally, adjacent to the lateral frontoclypeal suture brown with two meniscate, brownish patches, anteclypeus black apically, lorum sordid brownish centrally (Fig. <xref ref-type="fig" rid="F1">4</xref>). Eyes dark (Figs <xref ref-type="fig" rid="F1">1–4</xref>). Ocelli circled with whitish creamy patch (Figs <xref ref-type="fig" rid="F1">1–4</xref>). Pronotum with black, sinuate transverse depression laterally, mid-posteriorly reddish-black, laterobasal angles studded with reddish patches (Figs <xref ref-type="fig" rid="F1">1</xref>, <xref ref-type="fig" rid="F1">3</xref>). Centre of scutellum with a quadrate creamy patch anteriorly (Figs <xref ref-type="fig" rid="F1">1</xref>, <xref ref-type="fig" rid="F1">3</xref>). Abdomen black (Figs <xref ref-type="fig" rid="F1">1</xref>, <xref ref-type="fig" rid="F1">2</xref>). Fore and hindwing subhyaline, vein distinct (Figs <xref ref-type="fig" rid="F1">1</xref>, <xref ref-type="fig" rid="F1">2</xref>). Legs greyish (Fig. <xref ref-type="fig" rid="F1">2</xref>).</p><p>Basal abdominal sternal apodemes reaching the end of segment 4 (Fig. <xref ref-type="fig" rid="F1">7</xref>). Male pygofer almost triangular, distal lobe bearing 2 long and approximately 20 rigid setae, caudo-ventral margin infolded, poorly sclerotized and apically bearing irregular teeth (Figs <xref ref-type="fig" rid="F1">5</xref>, <xref ref-type="fig" rid="F2">10–12</xref>); dorsal bridge occupying almost 1/4 of the lobe, caudally membranous (Fig. <xref ref-type="fig" rid="F2">12</xref>). Subgenital plates far surpassing tip of pygofer, gradually narrowing, both <!--PageBreak-->lateral sides curved upwards in lateral view, B-group setae (20–22) near dorsal margin of the plate, arising near base towards subapex in 2-3 rows, C-group setae (8–9) arising in apical 2/5, uniseriate in most part but biseriate near apex, D-group setae sparsely scattered in several irregular rows (Figs <xref ref-type="fig" rid="F1">5</xref>, <xref ref-type="fig" rid="F2">10</xref>, <xref ref-type="fig" rid="F2">18</xref>). Paramere broad and sinuate in most part, with 3 teeth near apex, apically strongly narrowed, long and spine-like, and a <!--PageBreak-->columnar process toward base (Figs <xref ref-type="fig" rid="F1">5</xref>, <xref ref-type="fig" rid="F2">10</xref>, <xref ref-type="fig" rid="F2">17</xref>). Aedeagal in lateral view, shaft tubular, curved and gradually tapering, gonopore apical; dorso-atrium laterally flattened, longer than shaft, with wrinkles and numerous tiny strumae on surface, dorso-basal prolongation bifurcated apically; baso-ventral protrusion of aedeagus longer than the shaft and doratrium in profile, sub-basally strongly curved, apical part broadened and directed dorso-caudally, widest near apex, bearing numerous, bushy setae on the dorsal side; dorsal view, ventro-basal protrusion bifurcated sub-medially, divergent and almost same width in basal 2/3, apices narrowed and curved (Figs <xref ref-type="fig" rid="F1">5</xref>, <xref ref-type="fig" rid="F1">6</xref>, <xref ref-type="fig" rid="F2">14</xref>, <xref ref-type="fig" rid="F2">15</xref>). Connective closely related to aedeagus near base on dorsal side, posterior and lateral margins concave, anterior margin incised medially (Figs <xref ref-type="fig" rid="F2">14–16</xref>). Anal tube process strongly narrowing and branched apically, dorsal branch short and tuberculate, ventral branch smooth (Figs <xref ref-type="fig" rid="F1">5</xref>, <xref ref-type="fig" rid="F2">10</xref>, <xref ref-type="fig" rid="F2">13</xref>).</p></tp:treatment-sec><tp:treatment-sec sec-type="type material"><title>Type material.</title><p><bold>Holotype.</bold> ♂, China, Guangxi, Rongshui, 31 July, 2014, coll. Ye Xu. <bold>Paratypes.</bold> 4 ♂♂, same data as holotype.</p></tp:treatment-sec><tp:treatment-sec sec-type="Host plants"><title>Host plants.</title><p>Unknown.</p></tp:treatment-sec><tp:treatment-sec sec-type="Etymology"><title>Etymology.</title><p>The specific epithet is an adjective derived from the Latin word <italic>“aurantium”</italic>, referring to the orange body color of the new species.</p></tp:treatment-sec><tp:treatment-sec sec-type="Remarks"><title>Remarks.</title><p>This new species differs from <italic><tp:taxon-name><tp:taxon-name-part taxon-name-part-type="genus">Ficiana</tp:taxon-name-part> <tp:taxon-name-part taxon-name-part-type="species">pruthii</tp:taxon-name-part></tp:taxon-name></italic> Ghauri by the male pygofer not truncated caudally (Figs <xref ref-type="fig" rid="F2">10</xref>, <xref ref-type="fig" rid="F2">11</xref>) (male pygofer truncated caudally in <italic><tp:taxon-name><tp:taxon-name-part taxon-name-part-type="genus">Ficiana</tp:taxon-name-part> <tp:taxon-name-part taxon-name-part-type="species">pruthii</tp:taxon-name-part></tp:taxon-name></italic>); anal tube appendage straight and branched apically (Figs <xref ref-type="fig" rid="F1">5</xref>, <xref ref-type="fig" rid="F2">10</xref>, <xref ref-type="fig" rid="F2">13</xref>) (anal tube appendage curved, not branched apically in <italic><tp:taxon-name><tp:taxon-name-part taxon-name-part-type="genus">Ficiana</tp:taxon-name-part> <tp:taxon-name-part taxon-name-part-type="species">pruthii</tp:taxon-name-part></tp:taxon-name></italic>); paramere spine-like apically, subapex with a short columnar process (Fig. <xref ref-type="fig" rid="F2">17</xref>) (paramere not spine-like apically, subapically without columnar process in <italic><tp:taxon-name><tp:taxon-name-part taxon-name-part-type="genus">Ficiana</tp:taxon-name-part> <tp:taxon-name-part taxon-name-part-type="species">pruthii</tp:taxon-name-part></tp:taxon-name></italic>).</p></tp:treatment-sec><tp:treatment-sec sec-type="Distribution"><title>Distribution.</title><p>China (Guangxi).</p></tp:treatment-sec><tp:treatment-sec><!--Section generated to contain objects referenced in tp:taxon-treatment.--><fig id="F1" position="float" orientation="portrait"><label>Figures 1–7.</label><caption><p><italic><tp:taxon-name><tp:taxon-name-part taxon-name-part-type="genus">Ficiana</tp:taxon-name-part> <tp:taxon-name-part taxon-name-part-type="species">aurantia</tp:taxon-name-part></tp:taxon-name></italic> sp. n. <bold>1</bold> male adult, dorsal view <bold>2</bold> male adult, left lateral view <bold>3</bold> head and thorax, dorsal view <bold>4</bold> face <bold>5</bold> male genitalia, left lateral view <bold>6</bold> male genitalia, dorsal view <bold>7</bold> abdominal apodemes. Scale bars: 0.5 mm (<bold>1, 2</bold>); 0.2 mm (<bold>3–7</bold>).</p></caption><graphic xmlns:xlink="http://www.w3.org/1999/xlink" xlink:href="zookeys-541-071-g001.jpg" position="float" orientation="portrait" xlink:type="simple" id="oo_67119.jpg"/></fig><fig id="F2" position="float" orientation="portrait"><label>Figures 8–18.</label><caption><p><italic><tp:taxon-name><tp:taxon-name-part taxon-name-part-type="genus">Ficiana</tp:taxon-name-part> <tp:taxon-name-part taxon-name-part-type="species">aurantia</tp:taxon-name-part></tp:taxon-name></italic> sp. n. <bold>8</bold> forewing <bold>9</bold> hind wing <bold>10</bold> male genitalia, left lateral view <bold>11</bold> pygofer side, left lateral view <bold>12</bold> pygofer, dorsal view <bold>13</bold> anal tube and anal styli, left lateral view <bold>14</bold> aedeagus, left lateral view <bold>15</bold> aedeagus, dorsal view <bold>16</bold> connective <bold>17</bold> paramere <bold>18</bold> subgenital plates. Scale bars: 0.5 mm (<bold>8, 9</bold>); 0.2 mm (<bold>10</bold>); 0.1 mm (<bold>11–18</bold>).</p></caption><graphic xmlns:xlink="http://www.w3.org/1999/xlink" xlink:href="zookeys-541-071-g002.jpg" position="float" orientation="portrait" xlink:type="simple" id="oo_67120.jpg"/></fig></tp:treatment-sec></tp:taxon-treatment>
